# Supplementary material for: Longitudinal genotype-phenotype analysis in 86 patients with PAX6-related aniridia
Source: JCI Insight. 2021 Jul 22;6(14):e148406. doi: 10.1172/jci.insight.148406 (PMC8410060; doi:10.1172/jci.insight.148406)
Supplement: Supplemental data [file jciinsight-6-148406-s192.xlsx]

## Sheet: Legend
Summary of phenotype associated with types of mutation
Abbreviation	Definition
N/A	Not applicable
CF	Counting fingers
HM	Hand movements
PL	Perception of light
NPL	No perception of light
+	Present
-	Absent
?	unknown
HD	Homeodomain
LNK	Linker region
PD	Paired domain
PSTD	proline-serine-threonine rich domain

## Sheet: Gene deletion
Patient ID	Age at first visit	Age at final visit	Sex	Ethnicity	Transcript ID	Exon	Base change	Amino acid change	PAX6 protein domain	Inheritance	Likely NMD	PAX6 haplo insufficiency / Consequence	Iris	iris grade right eye	iris grade left eye	Final visit VA (Right eye) LogMAR	Final visit VA (Left eye) LogMAR	Nystagmus	Ptosis (R/L)	ARK corneal changes (R/L)	Cornea surgery for ARK (R/L)	Glaucoma (R/L)	Glaucoma surgery (R/L)	Cataracts (R/L)	Cataract surgery (R/L)	Ectopia lentis	Retinal detachment (R/L)	Foveal hypoplasia (R/L)	Optic nerve hypoplasia (R/L)	Evisceration / Enuleation (R/L)	Systemic/Other ocular conditions	Reference (if published mutation)
1-I	14	35	F	White British	N/A	Whole gene deletion	Whole gene deletion	Whole gene deletion	N/A	Sporadic	N/A	Likely	"aniridia"	unknown	unknown	NPL	NPL	+	-/-	+/+	+/-	+/+	+/+	+/+	+/+	+/+	-/-	+/+	-/-	+/+	Obesity, depression, Sciatica, Fibromyalgia, migraines, anxiety, functional seizures	N/A
2-I	10	57	F	unknown	N/A	Whole gene deletion	Whole gene deletion	Whole gene deletion	N/A	Sporadic	N/A	Likely	Complete aniridia	6	6	1.48	NPL	+	+/+	+/+	+/+	+/+	+/+	+/+	+/+	-/-	-/-	-/-	-/-	-/-	Hypercholesterolaemia, kidney transplant aged 25	N/A
3-I	1 month	28	F	unknown	N/A	Deletion of 3' regulatory region	Deletion of 3' regulatory region	Deletion of 3' regulatory region	N/A	Familial	N/A	Likely	Subtotal aniridia (>half circumference missing)	5	5	0.60	PL	-	-/-	-/-	-/-	+/+	-/-	+/+	-/-	+/+	-/+	-/-	-/-	-/-	none recorded	PMID 11087823

## Sheet: Nonsense mutation
Patient ID	Age at first visit	Age at final visit	Sex	Ethnicity	Transcript ID	Exon	Base change	Amino acid change	PAX6 protein domain	Inheritance	Likely NMD	PAX6 haplo insufficiency / Consequence	Iris	iris grade right eye	iris grade left eye	Final visit VA (Right eye) LogMAR	Final visit VA (Left eye) LogMAR	Nystagmus	Ptosis (R/L)	ARK corneal changes (R/L)	Cornea surgery for ARK (R/L)	Glaucoma (R/L)	Glaucoma surgery (R/L)	Cataracts (R/L)	Cataract surgery (R/L)	Ectopia lentis	Retinal detachment (R/L)	Foveal hypoplasia (R/L)	Optic nerve hypoplasia (R/L)	Evisceration / Enuleation (R/L)	Systemic/Other ocular conditions	Reference (if published mutation)
4-I	35 (earlier notes not available)	37	M	White British	NM000280.4	6	c.163A>T	p.(Lys55*)	PD	Familial	Yes	Likely	"aniridia"	unknown	unknown	0.78	0.78	+	-/-	+/+	-/+	-/-	-/-	+/+	+/+	-/-	-/-	-/-	-/-	-/-	none recorded	PMID 32360764
5-I	3	35	M	White British	NM000280.4	8	c.535C>T	p.(Gln179*)	LNK	Familial	Yes	Likely	"aniridia"	unknown	unknown	PL	HM	+	-/-	+/+	+/+	+/+	+/+	+/+	+/+	-/-	-/-	-/-	-/-	-/-	Type 2 diabetes mellitus, obesity, hypertension, hypothyroidism, unliteral orchidoplexy, gastric bypass, vitamin D deficiency	PMID 12634864, 17417613
6-I	66, (earlier notes unavailable)	67	M	White British	NM000280.4	8	c.580G>T	p.(Gly194*)	LNK	Familial	Yes	Likely	"aniridia"	unknown	unknown	1.48	0.9	+	-/-	+/+	-/+	+/+	-/+	+/+	+/+	-/-	-/-	-/-	-/-	-/-	Type 2 diabetes mellitus, right knee replacement, myocardial infarction, prostate cancer	PMID 16712695
7-I	3 months	11	F	unknown	NM000280.4	8	c.607C>T	p.(Arg203*)	LNK	Familial	Yes	Likely	Complete aniridia	6	6	0.8	0.7	+	-/-	+/+	-/-	-/-	-/-	-/-	-/-	-/-	-/-	+/+	-/-	-/-	Sleep distrbance, Attention deficit hyperactivity disorder	RS121907916, PMID 20132240
8-I	3 months	9	F	White British	NM000280.4	8	c.607C>T	p.(Arg203*)	LNK	Sporadic	Yes	Likely	minimal iris tissue, remnant rim of iris	5	5	1.1	1.1	+	-/-	+/+	-/-	-/-	-/-	-/-	-/-	-/-	-/-	+/+	-/-	-/-	Absent pineal gland, sleep disturbance, attention deficit hyperactivity disorder	RS121907916, PMID 20132240
9-I	4	22	F	White British	NM000280.4	9	c.718C>T	p.(Arg240*)	HD	Familial	Yes	Likely	Complete aniridia	6	6	1.3	1.98	+	-/-	+/+	-/-	-/-	-/-	+/-	-/-	-/-	-/-	+/+	-/-	-/-	Central auditory processing disorder, irritable bowel syndrome, gastric reflux, anxiety, carpel tunnel syndrome	PMID 1345175
9-II	9	26	M	White British	NM000280.4	9	c.718C>T	p.(Arg240*)	HD	Familial	Yes	Likely	Complete aniridia	6	6	1.48	1.48	+	-/-	+/+	-/-	-/-	-/-	+/+	-/-	-/-	-/-	+/+	-/-	-/-	Migraines, obesity	PMID 1345175
9-III	25 (earlier notes unavailable)	51	F	White British	NM000280.4	9	c.718C>T	p.(Arg240*)	HD	Familial	Yes	Likely	"aniridia"	unknown	unknown	NPL	NPL	-	-/-	+/+	+/-	+/+	+/+	+/+	+/+	-/-	-/+	-/-	-/-	-/-	Obesity, gastric reflux, cholecystectomy, constipation	PMID 1345175
10-I	32	40	M	White British	NM000280.4	9	c.718C>T	p.(Arg240*)	HD	Sporadic	Yes	Likely	Complete aniridia	6	6	0.7	0.7	+	-/-	+/+	-/-	-/-	-/-	+/+	+/+	+/+	-/-	+/+	-/-	-/-	Big toe osteotomy, Suspected central auditory processing disorder	PMID 1345175
11-I	29	44	M	White British	NM000280.4	9	c.718C>T	p.(Arg240*)	HD	Familial	Yes	Likely	"aniridia"	unknown	unknown	NPL	NPL	+	+/+	+/+	-/-	-/-	-/-	+/+	+/-	-/-	+/+	-/-	-/-	-/-	none recorded	PMID 1345175
12-I	41	50	F	Black British	NM000280.4	9	c.718C>T	p.(Arg240*)	HD	Familial	Yes	Likely	"aniridia"	unknown	unknown	1.08	1.00	+	-/-	+/+	+/-	-/-	-/-	+/+	+/+	-/-	-/-	+/+	-/-	-/-	Irritable bowel syndrome, anxiety, hypertension	PMID 1345175
13-I	13	41	M	unknown	NM000280.4	9	c.763C>T	p.(Gln255*)	HD	Familial	Yes	Likely, Mutation in last codon of exon 9 may also affect splicing	Complete aniridia	6	6	1.48	1.98	+	+/+	+/+	-/-	+/+	-/-	+/+	+/+	-/-	-/-	+/+	-/-	-/-	Obesity, sleep apnoea, asthma, hypertension, psychosis, depression, irritable bowel syndrome	PMID 11431688
14-I	8 months	3	M	White British	NM000280.4	10	c.781C>T	p.(Arg261*)	HD	Sporadic	Yes	Likely	"aniridia"	unknown	unknown	0.7	0.78	+	-/-	-/-	-/-	-/-	-/-	+/+	-/-	-/-	-/-	+/+	-/-	-/-	gastric reflux	PMID 18241071
15-I	5 months	5	F	unknown	NM000280.4	11	C.949C>T	p.(Arg317*)	PSTD	Sporadic	Yes	Likely	Complete aniridia	6	6	unknown	unknown	+	-/-	-/-	-/-	-/-	-/-	+/+	-/-	-/-	-/-	+/+	-/-	-/-	none recorded	PMID 8111379

## Sheet: Frameshift mutation
Patient ID	Age at first visit	Age at final visit	Sex	Ethnicity	Transcript ID	Exon	Base change	Amino acid change	PAX6 protein domain	Inheritance	Likely NMD	PAX6 haplo insufficiency / Consequence	Iris	iris grade right eye	iris grade left eye	Final visit VA (Right eye) LogMAR	Final visit VA (Left eye) LogMAR	Nystagmus	Ptosis (R/L)	ARK corneal changes (R/L)	Cornea surgery for ARK (R/L)	Glaucoma (R/L)	Glaucoma surgery (R/L)	Cataracts (R/L)	Cataract surgery (R/L)	Ectopia lentis	Retinal detachment (R/L)	Foveal hypoplasia (R/L)	Optic nerve hypoplasia (R/L)	Evisceration / Enuleation (R/L)	Systemic/Other ocular conditions	Reference (if published mutation)
16-I	22	24	M	Nepalese	NM000280.4	5	c.112delG	p.(Arg38GlyfsTer30)	PD	Sporadic	Yes	Likely	Bilateral full iris, some transillumination, abnormal crypts, no pupil abnormality	1	1	0.78	0.78	+	-/+	+/+	-/-	-/-	-/-	+/+	-/-	-/-	-/-	+/+	-/-	-/-	none recorded	Clinvar SCV000947488, PMID: 18241071
17-I	3	Single visit	M	unknown	NM000280.4	5	c.114dupG & deletion of chromosome 19	p.(Pro39Alafs*17)	PD	Sporadic	Yes	Likely	Bilateral iris hypoplasia	unknown	unknown	0.78	1	+	-/-	+/+	-/-	-/-	-/-	-/-	-/-	-/-	-/-	+/+	-/-	-/-	none recorded	PMID 32360764
18-I	4 months	8	M	White British	NM000280.4	5	c.115_116dupCC	p.(Cys40Argfs*15)	PD	Familial	Yes	Likely	Right inferomedial, Left inferotemporal pigmentation, no hypoplasia/asymmetry	1	1	1.2	1.1	+	-/-	-/-	-/-	-/-	-/-	-/-	-/-	-/-	-/-	+/+	-/-	-/-	Learning difficulties	in PAX6 database entry PAX6_00254, PMID 19218613, 11431688
18-II	5 months	15	M	White British	NM000280.4	5	c.115_116dupCC	p.(Cys40Argfs*15)	PD	Familial	Yes	Likely	Peripheral iris atrophy with central pupil	1	1	0.9	1	+	-/-	-/-	-/-	-/-	-/-	-/-	-/-	-/-	-/-	+/+	-/-	-/-	Learning difficulties, seizures	in PAX6 database entry PAX6_00254, PMID 19218613, 11431688
19-I	5 months	26	M	White British	NM000280.4	5	c.115_116dupCC	p.(Cys40Argfs*15)	PD	Familial	Yes	Likely	Bilateral full iris, abnormal iris architecture, left iris absent crypts	1	1	0.6	0.6	+	-/-	+/+	-/-	-/-	-/-	-/-	-/-	-/-	-/-	+/+	-/-	-/-	none recorded	in PAX6 database entry PAX6_00254, PMID 19218613, 11431688
19-II	11 months	28	F	unknown	NM000280.4	5	c.115_116dupCC	p.(Cys40Argfs*15)	PD	Familial	Yes	Likely	Right atypical sector coloboma <half circumference absent. Left stromal hypoplasia with central pupil	4	1	0.78	0.78	+	+/+	-/-	-/-	-/-	-/-	+/-	-/-	-/-	-/-	+/+	-/-	-/-	Type 2 diabetes mellitus, obesity, seizures, learning difficulties, polycystic ovarian syndrome	in PAX6 database entry PAX6_00254, PMID 19218613, 11431688
19-III	18	49	F	White British	NM000280.4	5	c.115_116dupCC	p.(Cys40Argfs*15)	PD	Familial	Yes	Likely	"aniridia"	unknown	unknown	1	1.3	+	+/+	+/+	-/-	-/+	-/+	+/+	+/+	-/-	-/-	-/-	-/-	-/-	Obesity, sciatica, biliary cirrhosis, depression, appendicectomy	in PAX6 database entry PAX6_00254, PMID 19218613, 11431688
19-IV	27	53	F	unknown	NM000280.4	5	c.115_116dupCC	p.(Cys40Argfs*15)	PD	Familial	Yes	Likely	Complete iris with large crypts	1	1	1	1	+	-/-	+/+	-/-	-/-	-/-	+/+	+/+	-/-	-/-	+/+	-/-	-/-	Asthma, hypothyroidism	in PAX6 database entry PAX6_00254, PMID 19218613, 11431688
20-I	10	34	M	White British	NM000280.4	5	c.115_116dupCC	p.(Cys40Argfs*15)	PD	unknown	Yes	Likely	Stromal hypoplasia with eccentric pupil	2	2	HM	1.98	-	+/+	+/+	-/-	-/-	-/-	+/+	-/-	-/-	-/-	+/+	-/-	-/-	Type 2 diabetes mellitus, hypertension, obstructive sleep apnoea	in PAX6 database entry PAX6_00254, PMID 19218613, 11431688
21-I	26	27	F	Lithuanian	NM000280.4	6	c.174C>T	Lab reported p.(Arg59ValfsTer12), predicted in literature p.(Gly58=),	PD	Familial	Yes	Likely	Complete aniridia	6	6	0.78	0.48	+	+/+	+/+	-/-	-/-	-/-	+/+	-/-	-/-	-/-	+/+	-/-	-/-	Migraines	PMID: 30315214, rs763807196
22-I	1 month	9	M	unknown	NM000280.4	6	c.331delG	p.(Val111Serfs*13)	PD	Sporadic	Yes	Likely	"aniridia"	unknown	unknown	0.6	0.6	+	-/-	-/-	-/-	-/-	-/-	-/-	-/-	-/-	-/-	+/+	-/-	-/-	hypermobility	PMID 19898691
23-I	4 months	13	F	Croatian	NM000280.4	6	c.345_351dupTAACATA	laboratory report: "addition of 2 amino acids and a frameshift, formation of stop codon downstream". p.(Pro118*) is the prediction of alamut for c.345_351dup	PD	Sporadic	Yes	Likely	Complete aniridia	6	6	1	1	+	-/-	-/-	-/-	-/-	-/-	+/+	-/-	-/-	-/-	+/+	-/-	-/-	hypermobilitty, juvenile idiopathic arthritis	Novel
24-I	46 (earlier notes unavailable)	59	F	White British	NM000280.4	7	c.375_376delAG	p.(Arg125Serfs*7)	PD	unknown	Yes	Likely, possible effect on splice site as well (Alamut)	"aniridia"	unknown	unknown	1.98	HM	-	+/+	+/+	+/+	+/+	-/+	+/+	+/+	-/-	-/-	+/+	-/-	-/-	Fibromyalgia	PMID 22919266, 12634864, 16712695, 18241071, 9671274
25-I	3 months	8	F	White British	NM000280.4	10	c.775dupT	p.(Ser259Phefs*2)	HD	Familial	Yes	Likely	Complete aniridia	6	6	0.6	0.5	+	-/-	-/-	-/-	-/-	-/-	-/-	-/-	-/-	-/-	+/+	-/-	-/-	Ezcema	PMID 19218613
25-II	5	42	M	White British	NM000280.4	10	c.775dupT	p.(Ser259Phefs*2)	HD	Familial	Yes	Likely	Complete aniridia	6	6	1.48	1.98	+	+/+	+/+	-/+	-/-	-/-	+/+	+/+	-/-	-/-	+/+	-/-	-/-	Obesity	PMID 19218613
25-III	8 months	62	F	White British	NM000280.4	10	c.775dupT	p.(Ser259Phefs*2)	HD	Familial	Yes	Likely	Complete aniridia	6	6	HM	HM	+	-/-	+/+	-/-	+/+	+/+	+/+	+/+	-/-	-/-	-/-	-/-	-/-	Obesity, pelvic floor repair, appendicectomy	PMID 19218613
26-I	2	4	M	Romanian	NM000280.4	11	c.925_926delTT	p.(Phe309Hisfs*31)	PSTD	Sporadic	Yes	Likely	Minimal rudimentary iris stump	6	6	0.8	0.8	+	-/-	-/-	-/-	-/-	-/-	-/-	-/-	-/-	-/-	+/+	-/-	-/-	none recorded	PMID 32360764
27-I	2	22	M	unknown	NM000280.4	12	c.1035_1048del14	p.(Pro346Aspfs*20)	PSTD	Familal	Yes	yes	Full iris, no transillumination	0	0	0.7	0.7	+	-/-	-/-	-/-	-/-	-/-	+/+	-/-	-/-	-/-	+/+	+/+	-/-	none recorded	PMID 19218613
27-II	31 (earlier notes unavailable)	69	F	unknown	NM000280.4	12	c.1035_1048del14	p.(Pro346Aspfs*20)	PSTD	Familial	Yes	yes	Bilateral atypical sector coloboma <half circumference absent	4	4	HM	1.98	+	-/-	+/+	+/+	-/-	-/-	+/+	+/+	-/-	-/-	+/+	-/-	-/-	Obesity, hypertension, hypercholesterolaemia, appendicectomy	PMID 19218613
28-I	42	43	F	unknown	NM000280.4	12	c.1044dupC	p.(Ser349Glnfs*22)	PSTD	Familial	Yes	yes, possible splice effect Aceptor site upstream	Full iris, no abnormality documented	0	0	0.78	0.18	-	-/-	+/+	-/-	-/-	-/-	+/+	-/-	-/-	-/-	+/+	-/-	-/-	Asthma	PMID 32360764
29-I	32 (earlier notes unavailable)	single visit	M	unknown	NM000280.4	12	c.1061_1070del ACTCCTGCAT	p.(Tyr354Cysfs*8)	PSTD	Sporadic	Yes	Likely, possible splice effect Aceptor site upstream	Full iris, peripheral iris transillumination	1	1	0.48	0.48	+	-/-	+/+	-/-	-/-	-/-	-/-	-/-	-/-	-/-	+/+	-/-	-/-	Learning difficulties	PMID 19218613

## Sheet: C-Terminal Extension
Patient ID	Age at first visit	Age at final visit	Sex	Ethnicity	Transcript ID	Exon	Base change	Amino acid change	PAX6 protein domain	Inheritance	Consequence	Iris	iris grade right eye	iris grade left eye	Final visit VA (Right eye) LogMAR	Final visit VA (Left eye) LogMAR	Nystagmus	Ptosis (R/L)	ARK corneal changes (R/L)	Cornea surgery for ARK (R/L)	Glaucoma (R/L)	Glaucoma surgery (R/L)	Cataracts (R/L)	Cataract surgery (R/L)	Ectopia lentis	Retinal detachment (R/L)	Foveal hypoplasia (R/L)	Optic nerve hypoplasia (R/L)	Evisceration / Enuleation (R/L)	Systemic/Other ocular conditions	Reference (if published mutation)
30-I	43	63	F	White British	NM000280.4	13	c.1239delT	p.(Asp413Glufs*112)	PSTD	unknown	Translational run-on into 3'UTR predicted	Right complete aniridia, Left atypical sector coloboma with <half circumference absent	6	4	NPL	1.48	-	+/+	+/+	-/-	-/-	-/-	+/+	+/+	-/-	+/-	+/+	-/+	-/-	Type 2 diabetes mellitus, obesity, endometriosis, hysterectomy, sleep apnoea	PMID 12731001
31-I	5	15	F	unknown	NM000280.4	13	c.1253_1262del10	p.(Trp418Tyrfs*104)	PSTD	Familial	Translational run-on into 3'UTR predicted	complete aniridia	6	6	1.40	0.9	+	-/-	+/+	-/-	-/-	-/-	+/+	-/-	-/-	-/-	+/+	-/-	-/-	Sickle cell trait, right parietal lobe cavernoma, inguinal hernia repair, hayfever	PMID 10412187
31-II	1 month	18	M	unknown	NM000280.4	13	c.1253_1262del10	p.(Trp418Tyrfs*104)	PSTD	Familial	Translational run-on into 3'UTR predicted	Subtotal aniridia (>half circumference absent)	5	5	1	1.48	+	-/-	+/+	-/-	+/+	-/-	+/+	+/+	+/+	-/-	+/+	-/-	-/-	Autism, dyspraxia, umbilical hernia	PMID 10412187
32-I	14	20	F	Pakistani	NM000280.4	13	c.1268A>T	p.(*423Leuext*14)	PSTD	unknown	Translational run-on into 3'UTR predicted	Subtotal aniridia (>half circumference absent)	5	5	1.48	1.3	+	-/-	+/+	-/-	-/-	-/-	+/+	-/-	-/-	-/-	+/+	-/-	-/-	none recorded	rs121907922 PMID 21850189 & 11309364
33-I	19	20	F	Polish	NM000280.4	13	c.1268A>T	p.(*423Leuext*14)	PSTD	Sporadic	Translational run-on into 3'UTR predicted	Bilateral some residual iris at periphery	5	5	0.78	0.78	+	-/-	-/-	-/-	-/-	-/-	-/-	-/-	-/-	-/-	+/+	-/-	-/-	Obesity, hypothyroidism (Hashimoto thyroiditis), depression	rs121907922 PMID 21850189 & 11309364
34-I	1	31	F	White British	NM000280.4	13	c.1268A>T	p.(*423Leuext*14)	PSTD	Familial	Translational run-on into 3'UTR predicted	Peripheral iris transillumination and persistent pupillary membrane	1	1	1	1.18	+	-/-	+/+	-/-	-/-	-/-	+/-	-/-	-/-	-/-	+/+	-/-	-/-	Type 2 diabetes mellitus, obesity, asthma	rs121907922 PMID 21850189 & 11309364
34-II	40 (earlier notes unavailable)	60	F	White British	NM000280.4	13	c.1268A>T	p.(*423Leuext*14)	PSTD	Familial	Translational run-on into 3'UTR predicted	Right no iris tuft, left 9-12 o'clock no iris tuft	4	4	HM	1.48	+	-/-	+/+	+/+	-/-	-/-	+/+	+/+	-/-	-/-	+/+	-/-	-/-	Type 2 diabetes mellitus, obesity, hypothyroidism, asthma, appendicectomy, cholecystectomy, osteroarthitis	rs121907922 PMID 21850189 & 11309364
35-I	27	32	F	unknown	NM000280.4	13	c.1268A>T	p.(*423Leuext*14)	PSTD	Familial	Translational run-on into 3'UTR predicted	Stromal hypoplasia with centrally located pupil	1	1	1.08	0.78	+	-/-	+/+	-/-	-/-	-/-	-/-	-/-	-/-	-/-	-/-	-/-	-/-	acne rosacea	rs121907922 PMID 21850189 & 11309364
36-I	2	37	M	unknown	NM000280.4	13	c.1268A>T	p.(*423Leuext*14)	PSTD	Familial	Translational run-on into 3'UTR predicted	Bilateral iris present, peripheral transillumination	1	1	1	1	+	-/-	+/+	-/-	-/-	-/-	-/-	-/-	-/-	-/-	-/-	-/-	-/-	none recorded	rs121907922 PMID 21850189 & 11309364
37-I	42	single visit	M	White British	NM000280.4	13	c.1268A>T	p.(*423Leuext*14)	PSTD	Familial	Translational run-on into 3'UTR predicted	unknown	uknown	unknown	1.48	1.48	+	-/-	+/+	-/-	-/-	-/-	+/+	+/-	-/-	-/-	-/-	-/-	-/-	none recorded	rs121907922 PMID 21850189 & 11309364
37-II	50	51	M	White British	NM000280.4	13	c.1268A>T	p.(*423Leuext*14)	PSTD	Familial	Translational run-on into 3'UTR predicted	Bilateral complete iris, normal architecture, no transillumination	0	0	1.3	1.3	-	+/+	-/-	-/-	-/-	-/-	+/+	-/-	-/-	-/-	-/-	-/-	-/-	none recorded	rs121907922 PMID 21850189 & 11309364
37-III	38	54	F	White British	NM000280.4	13	c.1268A>T	p.(*423Leuext*14)	PSTD	Familial	Translational run-on into 3'UTR predicted	unknown	uknown	unknown	NPL	NPL	+	-/-	+/+	-/-	-/-	-/-	+/+	-/+	-/-	+/+	-/-	-/-	-/-	Type 2 diabetes mellitus, Hypertension, hypercholesterolaemia, depression, anxiety, hiatus hernia, chronic kidney disease, Supra-ventricular tachycardia	rs121907922 PMID 21850189 & 11309364
38-I	17	43	F	Indian	NM000280.4	13	c.1268A>T	p.(*423Leuext*14)	PSTD	Sporadic	Translational run-on into 3'UTR predicted	normal iris	0	0	1	1.48	+	-/-	+/+	+/-	-/-	-/-	+/+	-/-	-/-	-/-	+/-	-/-	-/-	Obesity, hypothyroidism, hypertension, systemic lupus erythematosus, acne rosacea	rs121907922 PMID 21850189 & 11309364
39-I	23	36	M	White British	NM000280.4	13	c.1252_1266delinsACAGTAAA	p.(Trp418ThrfsTer105	PSTD	Familial	Translational run-on into 3'UTR predicted	complete aniridia	6	6	1	1	+	-/-	+/+	-/-	+/+	-/-	+/+	-/-	-/-	-/-	+/+	+/+	-/-	Learning difficulties, HIV	PMID 32360764

## Sheet: Intronic mutation
Patient ID	Age at first visit	Age at final visit	Sex	Ethnicity	Transcript ID	Intron	Base change	Amino acid change	Inheritance	Likely NMD	Consequence	Iris	iris grade right eye	iris grade left eye	Final visit VA (Right eye) LogMAR	Final visit VA (Left eye) LogMAR	Nystagmus	Ptosis (R/L)	ARK corneal changes (R/L)	Cornea surgery for ARK (R/L)	Glaucoma (R/L)	Glaucoma surgery (R/L)	Cataracts (R/L)	Cataract surgery (R/L)	Ectopia lentis	Retinal detachment (R/L)	Foveal hypoplasia (R/L)	Optic nerve hypoplasia (R/L)	Evisceration / Enuleation (R/L)	Systemic/Other ocular conditions	Reference (if published mutation)
40-I	1	6	F	unknown	NM000280.4	4	c.11-2A>G	p.?	Familial	?	likely skip of exon 5	unknown	unknown	unknown	0.9	0.8	+	-/-	-/-	-/-	-/-	-/-	-/-	-/-	-/-	-/-	+/+	-/-	-/-	Right positional talipes	PMID 10857836, 22393275
41-I	24 (earlier notes unavailable)	39	M	White British	NM000280.4	5	c.142A>G	p.?	Familial	?	likely skip of exon 6	complete aniridia	6	6	1.18	1.3	-	-/-	+/+	-/+	+/+	-/+	+/+	+/+	+/+	-/-	+/+	-/-	-/-	obesity	PMID 12634864, 9792406
42-I	12 (earlier notes unavailable)	13	M	unknown	NM000280.4	6	c.357+1G>A	p.? or p.84_119del	Familial	?	In-frame deletion of last 36 amino acids of exon 6 shown by RT-PCR	stromal hypoplasia, centrally located pupil	1	1	1.11	0.9	+	-/-	-/-	-/-	-/-	-/-	-/-	-/-	-/-	-/-	+/+	-/-	-/-	Eczema	PMIDs 26661695, 9138149
42-II	62	71	F	White British	NM000280.4	6	c.357+1G>A	p.? or p.84_119del	Familial	?	In-frame deletion of last 36 amino acids of exon 6 shown by RT-PCR	complete aniridia	6	6	1.08	1.08	+	-/-	+/+	+/-	+/+	-/-	+/+	+/+	-/-	-/-	-/-	-/-	-/-	none recorded	PMIDs 26661695, 9138149
43-I	19	single visit	F	unknown	NM000280.4	6	c.357+1G>A	p.? or p.84_119del	unknown	?	In-frame deletion of last 36 amino acids of exon 6 shown by RT-PCR	Atypical sector coloboma, <half circumference absent	4	4	1	1	+	-/-	+/+	-/-	-/-	-/-	+/+	-/-	-/-	-/-	+/+	-/-	-/-	Multiple sclerosis	PMIDs 26661695, 9138149
44-I	15	55	F	unknown	NM000280.4	6	c.357+1G>A	p.? or p.84_119del	Sporadic	?	In-frame deletion of last 36 amino acids of exon 6 shown by RT-PCR	Bilateral thin iris absent	5	5	1.3	1.3	+	+/+	+/+	-/-	-/-	-/-	+/+	+/+	-/-	-/-	+/+	-/-	-/-	talipes equinovarus, beta-thalassaemia trait, depression	PMIDs 26661695, 9138149
45-I	9	21	F	Maltese	NM000280.4	6	c.357+5G>A	p.?	Familial	?	likely splice defect	complete aniridia	6	6	1.08	1.08	+	-/-	-/-	-/-	+/+	-/-	+/+	-/-	-/-	-/-	+/+	-/-	-/-	Asthma, MRI brain demonstrated “posterior part of the corpus callosum, including the splenium, as well as the anterior commissure were small”	PMID 18483559
45-II	26	47	M	Maltese	NM000280.4	6	c.357+5G>A	p.?	Familial	?	likely splice defect	complete aniridia	6	6	HM	1.98	+	-/-	+/+	+/-	-/+	-/+	+/+	+/+	-/-	+/+	+/+	-/-	-/-	Obesity, hypercholesterolaemia, irritable bowel syndrome	PMID 18483559
46-I	4 months	22	M	unknown	NM000280.4	8	c.683-6T>A	p.(Glu228Glyfs*5)	Familial	yes	skip of exon 9 shown by RT-PCR - likely PAX6 haploinsufficency	complete aniridia	6	6	0.8	1.08	+	-/-	+/+	-/-	-/-	-/-	+/+	-/-	-/-	-/-	+/+	-/-	-/-	none recorded	PMID 1302030
46-II	5 months	28	F	unknown	NM000280.4	8	c.683-6T>A	p.(Glu228Glyfs*5)	Familial	yes	skip of exon 9 shown by RT-PCR - likely PAX6 haploinsufficency	complete aniridia	6	6	1.18	1.18	+	-/-	+/+	-/-	-/-	-/-	+/+	-/-	-/-	-/-	+/+	-/-	-/-	asthma	PMID 1302030
46-III	20	44	M	unknown	NM000280.4	8	c.683-6T>A	p.(Glu228Glyfs*5)	Familial	yes	skip of exon 9 shown by RT-PCR - likely PAX6 haploinsufficency	"aniridia"	unknown	unknown	NPL	HM	+	-/-	+/+	+/-	+/-	+/-	+/+	+/-	-/-	-/-	+/+	+/+	-/-	Hypertension	PMID 1302030
47-I	33	45	M	unknown	NM000280.4	10, and ex12	c.917-1G>C , and c.1112C>A	p.? and p.(Thr371Asn)	unknown	?	likely skip of exon 11 (missense predicted tolerated/benign)	Bilateral stromal hypoplasia with centrally located pupil	1	1	0.3	0.48	-	-/-	+/+	-/-	-/-	-/-	+/+	-/-	-/-	-/-	+/+	-/-	-/-	none recorded	PMID 9792406
48-I	1	20	F	Indian	NM000280.4	10	c.917-1G>A	p.?	unknown	?	likely skip of exon 11	Bilateral thin rim of iris	5	5	1.48	HM	+	-/-	+/+	-/-	-/-	-/-	-/-	-/-	-/-	-/-	+/+	-/-	-/-	none recorded	PMID 9792406
49-I	24	31	M	unknown	NM000280.4	12	c.1184-1G>C	p.?	Familial	?	likely skip of exon 13	complete aniridia	6	6	1.18	1	+	-/-	-/-	-/-	-/-	-/-	+/+	-/-	-/-	-/-	+/+	+/+	-/-	asthma	PMID 32396632
49-II	44	58	F	unknown	NM000280.4	12	c.1184-1G>C	p.?	Familial	?	likely skip of exon 13	"aniridia"	unknown	unknown	1	1	+	-/-	+/+	-/-	-/-	-/-	+/+	+/+	-/-	-/-	-/-	-/-	-/-	Asthma, hypothyroidism	PMID 32396632

## Sheet: Missense mutation
Patient ID	Age at first visit	Age at final visit	Sex	Ethnicity	Transcript ID	Exon	Base change	Amino acid change	PAX6 protein domain	Inheritance	Likely NMD	Consequence	Iris	iris grade right eye	iris grade left eye	Final visit VA (Right eye) LogMAR	Final visit VA (Left eye) LogMAR	Nystagmus	Ptosis (R/L)	ARK corneal changes (R/L)	Cornea surgery for ARK (R/L)	Glaucoma (R/L)	Glaucoma surgery (R/L)	Cataracts (R/L)	Cataract surgery (R/L)	Ectopia lentis	Retinal detachment (R/L)	Foveal hypoplasia (R/L)	Optic nerve hypoplasia (R/L)	Evisceration / Enuleation (R/L)	Systemic/Other ocular conditions	Reference (if published mutation)
50-I	2 months	26	F	unknown	NM000280.4	4	c.2T>G	p.(Met1Arg)	-	unknown	no	Start codon destruction - Likely PAX6 haploinsufficiency	complete aniridia	6	6	HM	CF	+	-/-	+/+	-/-	+/+	+/+	+/+	-/-	-/-	-/-	+/+	-/-	-/-	Asthma, eczema	PMID 16712695
51-I	1	10	F	unknown	NM000280.4	5	c.34G>C	p.(Gly12Arg)	PD	Sporadic	no	Disease causing variant	complete aniridia	6	6	0.6	0.6	-	+/+	-/-	-/-	-/-	-/-	-/-	-/-	-/-	-/-	+/+	-/-	-/-	none recorded	PMID 18483559, RCV000701816.1
52-I	23	57	F	Indian	NM000280.4	5	c.76C>G	p.(Arg26Gly)	PD	Familial	no	Disease causing variant	stromal hypoplasia with eccentric pupil	1	1	0.6	0.6	+	-/-	+/+	-/-	-/-	-/-	+/+	+/+	-/-	-/-	-/-	-/-	-/-	Type 2 diabetes mellitus, hypertension, subarachnoid haemorrhage	PMID 8162071
53-I	1	3	F	Belgian	NM000280.4	5	c.77G>C	p.(Arg26Pro)	PD	Sporadic	no	Disease causing variant	complete aniridia	6	6	0.78	1	+	-/-	-/+	-/-	-/+	-/+	+/+	+/+	-/-	-/-	+/+	-/-	-/-	none recorded	PMID 18483559
54-I	2	30	F	White British	NM000280.4	5	c.106G>A	p.(Gly36Arg)	PD	Familial	no	Disease causing variant	partial aniridia, bilateral rim <50%	5	5	0.3	0.3	-	-/-	-/-	-/-	-/-	-/-	+/+	+/+	-/-	-/-	+/+	-/-	-/-	Obesity, hypothyroidism, eczema, Polycystic ovarian syndrome, depression, hirsutism, acne	PMID: 19218613
55-I	6 months	1	M	unknown	NM000280.4	5	c.107G>A	p.(Gly36Glu)	PD	Familial	no	Disease causing variant	Bilateral hypoplastic iris, centrally located pupil	3	3	unknown	unknown	+	-/-	-/+	-/-	-/-	-/-	-/-	-/-	-/-	-/-	-/-	-/-	-/-	gastric reflux	PMID 18440259
55-II	27	30	M	unknown	NM000280.4	5	c.107G>A	p.(Gly36Glu)	PD	Familial	no	Disease causing variant	Bilateral complete iris, central pupil, absent crypts	1	1	0.78	0.78	+	-/-	+/+	-/-	-/-	-/-	-/-	-/-	-/-	-/-	+/+	-/-	-/-	none recorded	PMID 18440259
56-I	7	11	F	Somalian	NM000280.4	5	c.112C>G	p.(Arg38Gly)	PD	Familial	no	Disease causing variant	unknown	unknown	unknown	fix and follow	fix and follow	+	-/-	-/-	-/-	-/-	-/-	-/-	-/-	-/-	-/-	+/+	-/-	-/-	none recorded	Clinvar RCV000789036.1
56-II	18	19	F	Somalian	NM000280.4	5	c.112C>G	p.(Arg38Gly)	PD	Familial	no	Disease causing variant	normal iris, no transillumination	0	0	1	1	+	-/-	+/+	-/-	-/-	-/-	-/-	-/-	-/-	-/-	+/+	-/-	-/-	iron deficiency, migraines	Clinvar RCV000789036.1
57-I	15 (earlier notes unavailable)	46	F	White British	NM000280.4	6	c.191G>T	p.(Gly64Val)	PD	Familial	no	Disease causing variant	normal iris arcitecture	0	0	1	1	+	-/-	+/+	-/+	-/+	-/+	+/+	+/+	-/-	-/-	+/+	+/+	-/-	Obesity, adenoidectomy	PMID 19218613, 9931324
58-I	2 months	6	F	unknown	NM000280.4	6	c.197T>A	p.(Ile66Asn)	PD	Familial	no	Disease causing variant	well formed irides	0	0	0.5	0.5	+	-/-	-/-	-/-	-/-	-/-	-/-	-/-	-/-	-/-	-/-	-/-	-/-	Asthma, eczema	PMID 26694549
58-II	10	24	M	unknown	NM000280.4	6	c.197T>A	p.(Ile66Asn)	PD	Familial	no	Disease causing variant	Stromal hypoplasia with centrally located pupil	1	1	0.6	0.48	+	-/-	-/-	-/-	-/-	-/-	+/+	+/-	-/-	-/-	+/+	-/-	-/-	none recorded	PMID 26694549
59-I	4	18	F	unknown	NM000280.4	6	c.214G>A	p.(Gly72Ser)	PD	Familial	no	Disease causing variant	eccentric pupils mild transillumination	2	2	1	1	+	-/-	-/-	-/-	-/-	-/-	-/-	-/-	-/-	-/-	+/+	-/-	-/-	gender dysphoria, acne vulgaris	PMID: 19218613
59-II	8	31	F	unknown	NM000280.4	6	c.214G>A	p.(Gly72Ser)	PD	Familial	no	Disease causing variant	eccentric pupils and peripheral iris translucency	2	2	1.3	0.78	+	-/-	-/-	-/-	-/-	-/-	+/+	+/+	-/-	-/-	+/+	-/-	-/-	none recorded	PMID: 19218613
60-I	12	18	F	White British	NM000280.4	6	c.214G>T	p.(Gly72Cys)	PD	Familial	no	Disease causing variant	no transillumination defects	0	0	0.48	0.6	+	-/-	-/-	-/-	-/-	-/-	+/+	-/-	-/-	-/-	+/+	-/-	-/-	hayfever	PMID: 32360764, rs759557055
60-II	15	21	M	White British	NM000280.4	6	c.214G>T	p.(Gly72Cys)	PD	Familial	no	Disease causing variant	no transillumination	0	0	0.78	1	+	-/-	+/+	-/-	-/-	-/-	-/-	-/-	-/-	-/-	+/+	-/-	-/-	none recorded	PMID: 32360764, rs759557055
60-III	10	55	F	White British	NM000280.4	6	c.214G>T	p.(Gly72Cys)	PD	Familial	no	Disease causing variant	transilummination and hypoplasia, centrally located pupil	1	1	0.48	0.48	+	-/-	+/+	-/-	+/+	-/-	+/+	+/+	-/-	-/-	-/-	-/-	-/-	Type 2 diabetes mellitus, hypercholesterolaemia, obesity, eczema	PMID: 32360764, rs759557055
61-I	11	24	F	unknown	NM000280.4	6	c.214G>C	p.(Gly72Arg)	PD	Familial	no	Disease causing variant	Stromal hypoplasia with eccentric pupil	2	2	0.78	0.48	+	-/-	-/-	-/-	-/-	-/-	+/+	-/-	-/-	-/-	+/+	+/+	-/-	learning difficulties	Clinvar VCV000800413.1
62-I	28 (earlier notes unavailable)	34	F	White British	NM000280.4	7 (and intron 9)	c.372C>A (and c.766-12C>T)	p.(Asn124Lys) and (p.(=))	PD	Sporadic	no	Disease causing variant (intronic change is known polymorphism)	Right circumpupillary aplasia, Left complete aniriidia	3	6	1.18	NPL	+	-/-	+/+	-/-	-/-	-/-	+/+	+/-	+/-	-/-	-/-	-/- (right optic nerve coloboma)	-/-	Type 2 diabetes mellitus, hearing loss, right optic nerve coloboma, left severe microphthalmia	PMID 26661695, 19218613, 31700164
